# Supplementary material for: Biosynthesis of Glycine from One-Carbon Resources Using an Engineered Escherichia coli Whole-Cell Catalyst
Source: Microorganisms. 2026 Jan 20;14(1):236. doi: 10.3390/microorganisms14010236 (PMC12844395; doi:10.3390/microorganisms14010236)
Supplement: Supplementary file 1 [file microorganisms-14-00236-s001.zip]

Archive with 1 entries (1 files):
- microorganisms-4097815-supplementary.pdf
